# Supplementary material for: Highly inclined light sheet allows volumetric super-resolution imaging of efflux pumps distribution in bacterial biofilms
Source: Sci Rep. 2024 Jun 5;14:12902. doi: 10.1038/s41598-024-63729-x (PMC11153600; doi:10.1038/s41598-024-63729-x)
Supplement: Supplementary file 2 — Supplementary Information 2. [file 41598_2024_63729_MOESM2_ESM.zip]

Archive with 9 entries (8 files):
- stacks PALM real biofilm/
- stacks PALM real biofilm/Stack real biofilm 4,5 microns.tif
- __MACOSX/stacks PALM real biofilm/._Stack real biofilm 4,5 microns.tif
- stacks PALM real biofilm/Stack real biofilm 13,5 microns.tif
- __MACOSX/stacks PALM real biofilm/._Stack real biofilm 13,5 microns.tif
- stacks PALM real biofilm/Stack real biofilm 9 microns.tif
- __MACOSX/stacks PALM real biofilm/._Stack real biofilm 9 microns.tif
- stacks PALM real biofilm/Stack real biofilm 0 microns.tif
- __MACOSX/stacks PALM real biofilm/._Stack real biofilm 0 microns.tif
